# Supplementary material for: Distinctive Pattern of Cognitive Disorders During Multiple Sclerosis Relapse and Recovery Based on Computerized CANTAB Tests
Source: Front Neurol. 2019 Jun 4;10:572. doi: 10.3389/fneur.2019.00572 (PMC6558046; doi:10.3389/fneur.2019.00572)
Supplement: Supplementary file 1 [file Data_Sheet_1.xlsx]

## Sheet: Sheet1
Group	Age	Gender	Education	RTI-FM	RTI-FR	RTI-SR	OTS-MC1	OTS-MC2	OTS-MC3	OTS-MC4	OTS-MC5	OTS-MC6	PAL-TE	PAL-TE1	PAL-TE2	PAL-TE3	PAL-TE6	PAL-TE8	SWM-TE	SWM-TE4	SWM-TE6	SWM-TE8	RTI-FM	RTI-FR	RTI-SR	OTS-MC1_1m	OTS-MC2_1m	OTS-MC3_1m	OTS-MC4_1m	OTS-MC5_1m	OTS-MC6_1m	PAL-TE_1m	PAL-TE1_1m	PAL-TE2_1m	PAL-TE3_1m	PAL-TE4_1m	PAL-TE8_1m	SWM-TE_1m	SWM-TE4_1m	SWM-TE6_1m	SWM-TE8_1m	RTI-FM_3m	RTI-FR_3m	RTI-SR_3m	OTS-MC1_3m	OTS-MC2_3m	OTS-MC3_3m	OTS-MC4_3m	OTS-MC5_3m
MS relapsing	38	male	12	404.62	480.25	397.14	1	1.25	1	2.25	1.5	2.25	17	0	0	4	0	13	52	1	24	27	447.88	458.25	548.88	1.25	1.25	1	1.5	1	1.5	20	0	0	0	11	9	60	2	10	48	461.62	424	431.12	1	1	1	1	2
MS relapsing	36	male	11	613.5	440.75	356.62	1.25	1.25	1	1.25	1.25	1.5	32	0	0	5	9	18	43	0	7	36	746	395.25	383.22	1	1	1	1	1.25	1.25	4	0	0	0	0	4	3	0	0	3	491.25	393	337.67	1	1.25	1	1	1
MS relapsing	46	male	14	746.88	715.12	459	1	1.25	1.25	2	1.5	3.75	5	0	0	2	1	2	53	0	13	40	931.14	694.71	570.75	1	1.25	1	1.25	1.25	1.5	5	0	0	2	0	3	33	0	6	27	808.25	579.88	526.22	1	1.25	1	1	1.25
MS relapsing	26	male	17	479.75	314.75	298.88	1	1	1.25	1.75	1.25	2	45	0	0	7	17	21	14	0	5	9	451.25	297.62	305	1	1	1.25	1.75	1.75	2.25	25	0	0	0	4	21	2	0	2	0	495.38	317.12	334.78	1	1	1.25	1	1.25
MS relapsing	36	female	13	832.57	434.43	341.78	1	1	1	1.5	1.25	1.75	45	0	0	0	2	43	20	0	2	18	484.5	420.12	392.67	1	1.25	1.5	1.25	1.5	2.25	7	0	2	2	3	0	27	2	8	17	517.5	402	392.44	1	1.25	1	1.75	1.5
MS relapsing	25	female	16	419.5	340.88	300.12	1	1	1	1.25	2	3	7	0	0	0	2	5	38	0	6	32	438.75	375.5	323.44	1	1.25	1	1.25	1	1.5	5	0	0	0	0	5	19	0	3	16	478.5	346.75	315.89	1	1.5	1	1	1
MS relapsing	51	female	13.5	348.88	362.75	339.67	1	1.25	1.25	2	1.5	3.75	18	0	0	0	12	6	55	0	7	48	635.62	410	344.44	1	2	1	2	2	2	10	0	0	1	7	2	44	0	14	30	456.62	355.38	336.56	1	1.5	1.25	1.5	2.25
MS relapsing	18	female	12	391.62	356.5	324.11	1	1	1	1	1.25	1.75	7	0	0	0	3	4	5	0	0	5	359.25	341.62	339.89	1	1	1.25	1	1.25	1.5	4	0	0	0	2	2	2	0	0	2	392.25	345.12	303	1	1	1	1	1.25
MS relapsing	39	female	13	586.38	456	571.89	1	1.25	1	1	1.5	2.75	29	0	1	1	13	14	23	0	6	17	574	508.75	557.33	1	1.25	1	1	1.25	1.75	8	0	1	0	0	7	22	0	12	10	487.83	456.25	546.33	1	1	1	1.5	2
MS relapsing	45	male	17	652.62	358.88	313.67	1	1.25	1.25	1.25	1.25	2	14	0	1	0	0	13	24	1	3	20	507.5	343	363.67	1	1	1.25	1.5	1.25	1.25	13	0	0	0	0	13	13	4	0	9	478.25	360.38	324.56	1	1.25	1	1.25	1.5
MS relapsing	51	female	15	439.19	362	325.11	1	1	1	1.25	2.25	3	45	0	0	2	9	34	55	2	16	37	519.75	352.25	293.22	1	1	1	1.25	1.5	2.5	19	0	0	0	3	16	24	0	5	19	604.75	383	361.5	1	1.25	1	1.5	1.5
MS relapsing	51	female	14	771.38	566.62	415.67	1	1	1	1.5	1.75	1.5	19	0	0	2	2	15	33	3	16	14	571.38	449.38	374.25	1.25	1	1	1	1.5	2	10	0	0	0	3	7	31	0	8	23	553.62	484.12	372.5	1	1	1	1	1.5
MS relapsing	46	male	13	807.38	572.5	500.62	1.25	1	1	2.5	2	2.5	27	0	1	2	3	21	68	6	27	35	1008.12	497.25	434.22	1	1	1	1.75	1	2	11	0	0	0	8	3	75	8	26	41	667.5	458.75	383.25	1	1.25	1	2.5	1.75
MS relapsing	38	male	12	575.75	419.38	422.22	1	1	1	1.25	1.75	1.5	12	0	0	1	4	7	21	0	5	16	433.38	326	281.44	1	1	1.25	1	1.25	1.75	9	0	0	0	0	9	2	0	0	2	427.28	316	280	1	1	1.25	1	1.25
MS relapsing	29	male	16	481.33	284	330.56	1	1.25	1	1.25	2	1.75	2	0	0	0	0	2	19	1	1	17	432.71	290.29	281.22	1	1.25	1	1.5	1.5	1.75	7	0	0	0	2	5	12	0	0	12	419.43	269.14	227.67	1	1.25	1	1	1.5
MS relapsing	47	female	16	640.38	357.12	336.78	1	1.25	1	1	1.75	1.75	10	0	0	0	3	7	11	0	3	8	619.12	328.38	312.44	1	1.25	1	1	1.75	1.5	4	0	0	0	0	4	18	0	0	18	507.62	323.12	263	1	1.5	1	1	1.25
MS relapsing	39	female	16	693.38	387.25	426.11	1	1	1	1	1.75	1.75	11	0	0	0	1	10	27	0	0	27	677.38	390.25	398.67	1	1.25	1	1	1.75	1.5	4	0	0	0	1	3	11	0	0	11	485.12	403.5	357	1.25	1.25	1	1	1.5
MS relapsing	44	female	11	584.75	395.12	389.67	1.25	1.25	1	1	1.75	2.25	24	0	0	6	9	9	40	3	6	21	607.62	386.25	351	1	1.5	1.25	1.25	1.25	1.25	22	0	0	0	4	18	50	4	15	31	516.38	440.75	370.33	1	1.5	1.5	1	1.5
MS relapsing	35	female	13	429.12	323.12	328.5	1	1	1	1.5	1.75	3.25	6	0	0	0	3	6	23	0	2	21	370	273.88	288.44	1	1.25	1.5	1.25	1.5	3.75	5	0	0	2	0	3	20	0	10	10	483.5	292.12	321.44	1.25	1.25	1.25	1	1.5
MS relapsing	38	male	16	497.25	493.38	461.44	1	1	1	1.25	1.5	2.75	10	0	0	2	5	3	21	0	8	13	563	414.38	423.56	1	1.25	1	1.5	1.75	1.25	9	0	0	0	3	6	5	0	3	2	486.25	414.25	376.67	1	1.25	1.25	1.25	1.75
MS relapsing	41	female	15	670.5	404.12	690.75	1.25	1	1	2.5	2	2.5	31	0	0	0	8	23	83	9	27	47	549.75	415.38	489.22	1	1	1	1	1	1.5	27	0	2	2	6	17	57	11	21	25	535.29	405.71	365	1	1	1	1.25	1.25
MS relapsing	29	female	18	488.62	377.62	315	1.75	1	1.5	2	1.5	1.5	3	0	0	0	0	3	22	0	8	14	436.12	337	289.33	1.25	1.25	1	1	1	1.75	6	0	0	0	2	4	19	0	8	11	505.5	384.38	311.88	1	1	1.25	1.5	1.75
MS relapsing	20	female	14	483.25	325	289.11	1	1	1	1	1	1.25	16	0	0	0	7	9	11	0	2	9	373.12	299.5	306.89	1	1.25	1	1	1.25	1.5	0	0	0	0	0	0	1	1	0	0	393.62	298.5	301.33	1	1	1	1	1
MS relapsing	53	female	16	531.62	478.5	428.11	1	1	1	1	1	1	5	0	0	0	3	2	17	3	9	5	505.5	479.62	477.67	1	1	1	1	1.25	1.75	4	0	0	0	2	2	23	0	15	8	444	425.25	340.56	1	1	1	1	1.5
MS relapsing	37	female	12	765.75	664.5	519.78	1	1.25	1	1	1.75	1.75	21	0	0	2	4	15	29	1	5	23	535	386.38	268.56	1	1	1.25	1.25	1	2	14	0	0	0	6	8	61	0	6	55	798.12	476.25	578.11	1.25	1.25	1	1	1
MS relapsing	34	female	13	414.75	363.12	306.89	1	1.25	1.25	1	2	1.5	6	0	0	0	5	1	53	1	20	32	400.62	341.88	280.75	1	1	1	1.25	1.25	1.75	8	0	0	4	0	4	35	0	5	30	427.25	318.12	304.75	1	1	1	1.25	1.25
MS relapsing	29	female	17	422.25	321	292.11	1	1	1.75	2.25	1.75	3.75	14	0	0	0	2	12	50	0	10	40	395.12	291.88	251.22	1	1.25	1	1	1.75	3.25	9	0	0	0	2	7	39	1	17	21	404.5	315.88	292.11	1	1.25	1	1	1.5
MS relapsing	33	male	12.5	587.88	363.12	376.67	1.5	1.25	1	1.25	1	1.75	26	0	0	0	8	18	12	0	2	10	508	419	361.29	1	1	1	1	1.75	1.25	19	0	0	0	6	13	10	0	0	10	464.25	357.75	329.38	1	1	1	1.25	1
MS relapsing	56	female	13	516.38	521.5	475.78	1	1	1.25	1.5	1.25	2.5	47	0	1	0	19	27	54	1	13	41	507.88	499.12	383.33	1.25	1	1.25	1.5	1.5	1.75	40	0	0	0	4	36	11	0	2	9	506.25	408.75	404.33	1	1	1	1.5	1.25
MS relapsing	47	female	18	805.38	572	523.44	1	1	1	1.25	1.75	1.25	13	0	0	2	5	6	68	7	23	38	565.75	445	390.78	1	1	1	1.25	1.25	1.5	12	0	0	0	6	6	64	4	23	37	696.26	514.57	448.69	1.25	1	1	1	1.75
MS relapsing	31	female	15	560.5	478	428.88	1	1.25	1.5	2	3	2.75	46	0	0	7	17	22	34	1	6	27	496.25	373	377.12	1	1.25	1.5	1.75	1	2	8	0	2	3	3	0	91	0	27	64	491.88	413	370.78	1	1	1.25	1.75	1.75
MS relapsing	33	male	18	292.75	381	439	1	1	1	1	1.25	2.25	16	0	2	0	13	1	28	5	3	20	270.38	321.38	387.56	1	1	1.25	1	1.25	1	1	0	0	0	0	1	14	0	8	6	262.38	317.75	377.56	1	1	1.25	1	1.25
MS relapsing	33	female	16	596.86	386.57	318.12	1	1	1	1	1	1.25	3	0	0	0	2	1	19	3	0	16	452.5	398.12	364.33	1	1	1	1	1	1.25	2	0	0	0	0	2	6	0	0	6	448	384.88	356.67	1	1	1	1	1
MS relapsing	41	female	21	527.12	337.88	312.44	1.25	1	1	1.5	1.25	1.25	5	0	0	0	3	2	13	0	0	13	538	371.12	305.11	1	1.25	1.25	1.25	1	1.25	2	0	1	0	0	1	14	0	0	14	523.13	332.44	310.44	1	1	1.25	1.25	1
MS relapsing	18	male	12	565	332.62	303.67	1	1.25	1.25	2	2	3.5	7	0	0	0	4	3	19	0	0	19	420.12	333.75	263.78	1	1.25	1	1.25	1.5	3.25	1	0	0	0	0	1	16	0	0	16	405.5	330.75	260.7	1	1	1	1.25	1.5
MS relapsing	33	female	17	1062.75	419.25	367.89	1	1	1	1.5	1.75	1.25	10	0	0	0	6	4	39	0	6	33	554.62	375.75	344.67	1	1.25	1	1	1.5	1.75	10	0	0	0	0	10	25	0	5	20	524.13	358.75	328.56	1	1.25	1	1	1.5
MS relapsing	30	female	18	637.25	336.25	341.11	1	1.5	1.25	1.5	1.25	1.25	6	0	0	0	2	4	5	1	0	4	349.71	329	294.38	1	1.25	1.25	1	1.5	1.25	3	0	0	0	1	2	4	4	0	0	358.38	330	300.38	1	1.25	1.25	1	1.5
MS relapsing	22	male	17	434	400	373.89	1.25	1.25	1	1.25	1.25	1.5	4	0	0	0	0	4	28	0	0	28	410	390.5	363.67	1	1	1	1	1	1.25	0	0	0	0	0	0	1	0	0	1	388.12	258.88	242.67	1	1	1	1	1
MS relapsing	39	female	12	398	398.88	368.44	1	1	1	1.25	2	1.5	35	0	0	2	17	16	64	0	22	42	434	400	373.89	1	1	1	1	2	1.5	26	0	0	0	9	17	51	0	10	41	404	415.75	384.89	1	1	1	1	2
MS relapsing	42	male	15	652.75	354.38	350.56	1.25	1	1.5	2	1.5	2	22	0	0	0	9	13	67	0	23	44	643.38	350.25	345.22	1.25	1.25	1	1	1.5	1.5	18	0	0	4	3	11	38	0	4	34	600.12	350.5	311	1.5	1	1	1	1.25
MS relapsing	36	female	12	732.12	520.62	461.78	1.25	1.25	1.25	1.75	1.25	4	30	0	0	3	11	16	23	1	9	13	708.62	466	408.67	1	1	1	1	2.25	2.75	17	0	0	5	3	9	35	1	1	33	628.25	460.62	508	1	1	1	2.25	2.25
MS relapsing	47	female	15	506.5	437.38	564.12	1	1	1	1	1.5	1.75	25	0	0	0	4	21	41	1	8	32	441.25	447.75	379.33	1	1	1	1	1	1.25	17	0	0	0	5	12	39	3	5	31	447.12	374.5	365.56	1	1	1	1	1.5
MS relapsing	39	female	15	483.62	420.38	392.33	1.25	1	2	2	1	2.75	2	0	0	0	1	1	30	0	10	20	424.75	402.62	399.33	1	1	1	1	1.75	2.75	2	0	0	0	0	2	26	0	12	14	355.38	359.5	370	1	1.25	1.25	1	1.25
MS relapsing	38	male	15	473.12	317.12	294.44	1	1	1.25	1.25	1.25	1.25	1	0	0	0	0	1	5	0	0	5	422.62	337.5	270.67	1	1.25	1	1	1	1.25	0	0	0	0	0	0	0	0	0	0	415.12	335.5	267.67	1	1	1	1	1
MS relapsing	33	male	13	560.12	409.88	449.33	1.25	1	1	1	1	1.5	11	0	0	0	2	9	14	0	2	12	510.75	367.12	436.11	1	1	1	1	1.25	1	6	0	0	0	2	4	6	0	5	1	500.75	355.44	424.89	1	1	1	1	1
MS relapsing	36	male	17	540	434.75	604.5	1	1	1	1.5	1.25	3	43	0	0	2	13	28	5	0	0	5	366.75	363.38	351.44	1	1	1	1	1.5	2	25	0	0	0	10	15	10	0	3	7	353.38	350.62	346.56	1	1	1	1	1.5
MS relapsing	49	female	15	929.5	739.25	656.33	1.25	1	1	1	1.75	1.75	42	0	0	4	15	23	14	0	8	6	715.62	483.38	463	1	1	1	1.5	1	1.25	11	0	0	0	4	7	0	0	0	0	698.62	453.25	556.44	1	1	1	1.5	1
MS relapsing	39	female	12	456.25	621.75	499.22	1.25	1.25	1.5	1	2.25	2	22	0	1	5	6	10	35	2	10	23	395.75	473	388.5	1.25	1	1.25	1.25	1.5	1.5	15	0	0	2	6	7	28	5	0	23	388.75	460.12	372.89	1	1	1.25	1.25	1.5
MS relapsing	37	female	18	289.88	363.75	297.89	1	1.25	1.25	1	2	2	12	0	0	0	8	4	15	0	0	15	366.38	368.88	289.22	1	1	1.25	1	1.25	1.5	12	0	0	2	0	10	16	0	0	16	305.38	366.25	290.38	1	1	1.25	1	1.25
MS relapsing	35	male	18	484.5	315.25	361.78	1	1	1.5	1.5	1.5	3.25	16	0	0	0	5	11	33	0	6	27	380.5	270.75	270.78	1	1	1	1.25	1	1.5	0	0	0	0	0	0	2	0	0	2	392.25	288.44	290.78	1	1	1	1.25	1.25
MS relapsing	31	female	16	1364	296.12	312.88	1.25	1.25	1	1	1	1.75	7	0	0	0	2	5	12	0	1	11	389.5	304.25	286.88	1	1.25	1.25	1	1.25	1.25	1	0	0	0	0	1	2	0	0	2	404.38	315.88	301.22	1	1.25	1	1	1.25
MS relapsing	49	female	16	406.75	315.25	309.62	1	1	1	1	1.25	1.25	12	0	0	0	6	6	25	0	0	25	396.62	278.25	265.89	1	1	1	1	1	1.25	14	0	0	2	2	10	15	0	8	7	388.29	269.75	256.38	1	1	1	1	1
MS relapsing	32	female	15	624.48	405.5	483.33	1.25	1	1	1	1.5	1.25	6	0	0	0	1	5	69	4	34	31	562.62	435.88	462.33	1	1	1	1	1	1.75	3	0	0	0	2	1	54	3	18	33	589.12	416.12	477.44	1	1	1	1	1
MS relapsing	51	male	15	448.25	370.25	302	1	1	1	1	1.5	1.75	14	0	0	2	5	7	52	0	18	34	424.38	332.75	303.56	1	1	1	1	1.5	1.75	11	0	0	0	6	5	66	0	27	39	419.62	322	299.56	1	1	1	1	1.5
MS relapsing	50	male	11	557.5	468	447.88	1	1.5	1.25	1.75	1.25	3	7	0	0	2	4	1	63	4	20	39	609.88	453.75	553	1.25	1.25	1	1.25	2	3	2	0	0	0	0	2	53	4	25	24	555.38	435.75	460.5	1.25	1.25	1	1.25	1.5
MS relapsing	39	female	12	526.25	429.25	315.56	1	1.25	1.25	1.25	1.25	1.5	10	0	0	0	2	8	25	2	4	19	544.25	380.25	317	1.25	1	1	1	1.5	1.75	3	0	0	0	0	3	34	1	4	29	533.62	377	307.38	1	1	1	1	1.25
MS relapsing	25	female	16	375.5	320.62	298.25	1	1.25	1.25	1	1.25	1.25	12	0	0	0	1	11	18	0	8	10	314.12	278.5	237.44	1	1	1	1	1	1.75	6	0	0	0	0	6	11	0	0	11	303.5	266.44	233	1	1	1	1	1
MS relapsing	54	male	13	475.25	362.62	322.5	1.25	1.5	1.25	1.25	2.25	2.5	26	0	4	0	2	20	38	0	21	17	424.75	415.38	363.56	1	1.25	1	1.25	1.75	2	20	0	0	2	8	10	40	0	11	29	455.5	357.62	317.67	1	1	1	1.5	1.75
MS relapsing	46	female	17	491.25	417.5	396.22	1.5	1	1.25	1	1.25	1.25	27	0	0	0	11	16	32	0	0	32	496.57	431	304.33	1	1.25	1.25	1	1.25	1.25	13	0	0	0	2	11	0	0	0	0	491.25	403	300.67	1	1	1.25	1	1.25
MS relapsing	61	female	17	623.38	402.5	346	1	1.5	1.25	1.75	2.25	2.75	12	0	0	5	0	7	73	4	20	49	438.5	361	337	1	1	1	1.5	1.5	2.25	14	0	0	3	2	9	32	0	22	10	416.12	349.14	319	1	1	1	1.25	1.75
MS stable	34	male	16	1988.25	496.5	613.75	1.25	1	1.25	1	1.5	1.5	16	0	0	0	5	11	3	0	0	3
MS stable	34	female	16	442.75	386.75	373.67	1	1	1.25	1.75	2.25	2.5	10	0	0	5	0	5	13	0	0	13
MS stable	29	male	15	960.12	333.12	287.44	1	1	1.25	1.25	1.25	2.25	16	0	0	0	7	9	21	0	7	14
MS stable	25	male	14	542.25	341.38	294.38	1	1.25	1	1	1	1.25	13	0	0	0	0	13	34	2	8	24
MS stable	26	male	12	452.62	341.12	299.67	1	1	1	1.5	1.5	1.5	11	0	0	0	1	10	7	0	1	6
MS stable	39	female	18	788.38	431	467.5	1.25	1.25	1	2.25	2.25	3.25	1	0	0	0	1	0	20	0	4	16
MS stable	59	female	11	832.12	373.5	390.62	1.25	1.25	1	1.25	1.25	2.25	28	0	1	3	3	21	49	2	16	31
MS stable	33	female	16	478.71	420	398	1	1	1	1	1	1.75	10	0	0	0	8	2	13	0	0	13
MS stable	40	male	22	267.5	394.75	305	1	1	1.25	1	2.5	1.75	5	0	0	0	0	5	3	3	0	0
MS stable	39	female	18.5	586.12	453.12	431.33	1	1	1	2	1	2	3	0	0	0	0	3	35	0	12	23
MS stable	37	male	17	287.12	319.75	289.33	1	1.25	1.25	1.75	1.5	1.5	8	0	0	0	3	5	13	0	0	13
MS stable	41	female	16	617.25	386.88	376.75	1	1	1	1.5	1.25	1.25	15	0	2	2	0	11	40	0	8	32
MS stable	37	female	16	712.86	461.71	406.78	1	1.25	1	1.75	1.25	1.5	25	0	2	2	11	10	59	0	19	40
MS stable	38	male	12	553.62	323	341.78	1	1.25	1	1	1.25	1.25	29	0	1	1	13	14	12	2	0	10
MS stable	30	female	14	477.12	394.12	347.78	1	1	1.25	1.75	1.25	1.25	6	0	0	2	0	4	26	0	5	21
MS stable	53	female	15	463.62	442.25	370.56	1	1.75	1	1.25	2.25	2.25	13	0	0	2	2	9	69	8	19	42
MS stable	59	male	15	628.5	461.25	571.71	1	1	1	1.25	1.75	1.25	34	0	0	0	19	15	59	4	15	40
MS stable	39	male	9	639.75	412.62	362.22	1	1	1.25	1.5	1.25	2.25	21	0	0	4	6	11	11	2	1	8
MS stable	24	female	18	335.25	275.12	258.78	1	1	1.25	1	1.25	1.25	4	0	0	0	1	3	25	0	9	16
MS stable	30	male	15	328.62	272.88	285.11	1	1	1	1	1.25	1.5	2	0	0	0	0	2	13	0	0	13
MS stable	41	male	13	339	308.62	276.11	1	1.25	1	1.5	1.25	1.5	19	0	0	0	3	16	14	0	4	10
MS stable	27	male	13	597.12	283.5	282.22	1	1.25	1.25	1	1	1.5	0	0	0	0	0	0	0	0	0	0
MS stable	50	female	17	460.75	428.88	323.44	1	1	1	1	1.25	1.25	0	0	0	0	0	5	1	0	0	1
MS stable	22	female	16	411.12	306.38	304.56	1	1	1.25	1	1.5	2	9	0	0	3	5	1	18	1	0	17
MS stable	44	male	11	469.88	386	365.89	1	1	1	1	1.75	1.25	12	0	0	1	0	11	61	3	14	44
MS stable	39	female	10	328	298.62	279.56	1.25	1.25	1.5	1	1.75	1.25	10	0	0	0	2	8	12	0	1	11
MS stable	44	female	13	618.25	428.5	377.89	1	1.25	1.25	1.5	1.5	2	16	0	0	2	3	11	18	0	0	18
MS stable	57	female	15	572.5	527.33	526.33	1	1	1	1.5	1.5	2.5	33	0	1	0	0	32	16	0	0	10
MS stable	26	female	18	380.75	340.5	455.62	1	1	1	1.5	2	1.75	4	0	0	0	2	2	16	0	0	16
MS stable	28	female	15	330.12	302.62	384.89	1	1	1	1	1.25	1.5	8	0	0	0	3	5	21	0	4	17
Control group	25	male	18	344.75	327.62	285.11	1	1	1	1.5	1.5	2	0	0	0	0	0	0	1	0	1	0
Control group	31	female	19	420.62	409.38	345.89	1	1	1	1	1	1	3	0	0	0	0	3	1	0	0	1
Control group	28	male	16	338.12	251	259.89	1	1	1	1	1.25	1.5	4	0	0	0	1	3	2	0	0	2
Control group	54	female	14	299.25	289.88	261.56	1	1.25	1.25	1.25	1.75	1	8	0	0	0	3	5	28	1	3	24
Control group	24	female	13	240.25	322.75	271.86	1	1	1	1	1.25	1	14	0	0	5	3	6	0	0	0	0
Control group	25	female	18	503	286.75	337.88	1	1	1	1	1.25	1.5	0	0	0	0	0	0	0	0	0	0
Control group	46	female	14.5	439.5	362.75	317.11	1.25	1	1	1.75	1.5	2	27	0	2	5	7	13	6	0	0	6
Control group	27	female	18	347	403.75	340.89	1.25	1	1	1.5	1.75	1.5	6	0	0	0	2	4	4	0	0	2
Control group	28	male	18	230.25	312.65	254.12	1	1	1	1	1	1.25	0	0	0	0	0	0	0	0	0	0
Control group	52	female	16	467.62	329.75	279.67	1	1	1	1.5	1.75	1.75	16	0	0	1	4	11	36	0	0	36
Control group	40	female	13	310.12	298.38	299.88	1	1	1	1	1.25	1.5	6	0	0	0	1	5	8	0	1	7
Control group	35	female	16	301	303.5	293.25	1	1	1.25	1.75	1.5	1.5	5	0	0	2	0	3	8	1	0	7
Control group	28	male	16	337.62	276.38	263.44	1	1	1	2	1.25	1.5	0	0	0	0	0	0	27	0	1	26
Control group	36	female	16	314.5	348.38	312.11	1	1	1	2	1.5	1.75	5	0	2	0	0	3	2	0	0	2
Control group	36	male	14	242.38	317.75	262.86	1	1	1	1	1	1.5	4	0	0	2	0	2	2	0	2	0
Control group	48	male	16	456.75	368.38	440.33	1	1	1	1	1.75	1	11	0	0	0	4	7	20	0	3	17
Control group	36	female	14	396.38	369.12	322.62	1	1.25	1	1.25	1.5	2.75	6	0	0	0	1	5	20	0	8	12
Control group	51	male	15	339.12	329.75	291.88	1	1	1.25	1.25	1.5	1.5	3	0	0	0	1	2	28	0	6	22
Control group	46	male	16	386.88	307.62	290.56	1	1	1	1	1.5	1.5	17	0	0	2	4	11	14	0	8	6
Control group	34	female	18	392.75	297	375.88	1	1	1.25	1	1	1	6	0	0	1	3	2	26	2	0	24
Control group	36	male	16	288	297.5	272.89	1	1.25	1	1	1	1.5	7	0	0	0	4	3	6	0	1	5
Control group	35	male	12	315.38	283.12	268.89	1	1	1.25	1.5	1.75	1.5	6	0	0	0	1	5	13	0	3	10
Control group	56	female	15	414.12	397.62	353.86	1	1.25	1.25	1	1.5	1.25	11	0	0	1	6	4	1	0	1	0
Control group	34	male	16	245.25	323.75	272.62	1	1	1	1	1	1.25	0	0	0	0	0	0	1	0	0	1
Control group	45	female	14	298	313.5	283.86	1	1.25	1	1	1	1.5	7	0	0	0	4	3	10	0	2	8
Control group	39	female	15	356.88	482.75	334.62	1	1	1	1	1.25	1.25	6	0	0	0	2	4	7	0	2	5
Control group	49	male	16	413.25	306	289.11	1	1	1	1	1	1.25	14	0	0	0	1	13	11	0	2	9
Control group	29	female	12.5	455.12	354.12	294.44	1	1	1.25	1.25	1.25	1.25	1	0	0	0	0	1	5	0	0	5
Control group	30	female	15	466.48	325.5	323.66	1.25	1	1	1	1.5	1.25	6	0	0	0	1	5	24	1	5	18
Control group	46	female	14	432.12	366.5	378.62	1	1	1	1	1	1.5	4	0	0	0	0	4	30	2	9	19
[truncated: 11 more columns]
